# Supplementary material for: Bench-Top Fabrication of an All-PDMS Microfluidic Electrochemical Cell Sensor Integrating Micro/Nanostructured Electrodes
Source: Sensors (Basel). 2017 Mar 31;17(4):732. doi: 10.3390/s17040732 (PMC5421692; doi:10.3390/s17040732)
Supplement: Supplementary file 1 [file sensors-17-00732-s001.zip]

Archive with 3 entries (3 files):
- sensors-17-00732-suppl.pdf
- Video S1.mp4
- Video S2.mp4
